# Supplementary material for: The Impact of Sex Hormones on Transcranial Magnetic Stimulation Against the Oxidative Stress in the Pathogenesis of Multiple Sclerosis
Source: Biomolecules. 2025 Dec 10;15(12):1714. doi: 10.3390/biom15121714 (PMC12730606; doi:10.3390/biom15121714)
Supplement: Supplementary file 1 [file biomolecules-15-01714-s001.zip]

Archive with 1 entries (1 files):
- biomolecules-3972308-supplementary.pdf
